# Supplementary material for: Causal relationship between several autoimmune diseases and renal malignancies: A two-sample mendelian randomization study
Source: PLoS One. 2024 Feb 29;19(2):e0297861. doi: 10.1371/journal.pone.0297861 (PMC10903885; doi:10.1371/journal.pone.0297861)
Supplement: S1 Table — (XLSX) [file pone.0297861.s005.xlsx]

## Sheet: Sheet1
Phenotype	rsID	EAF	P-value	beta	SE	N	R2	F value
Acute and subacute iridocyclitis	rs1042511	0.2561	2.12e-10	0.1985	0.0312	212413	0.000190523	40.4769
Acute and subacute iridocyclitis	rs10947464	0.1825	1.88e-20	0.325	0.0351	212413	0.000403456	85.7331
Acute and subacute iridocyclitis	rs112733823	0.2168	4.68e-08	0.1756	0.0321	212413	0.000140863	29.925
Acute and subacute iridocyclitis	rs116234817	0.08417	1e-200	2.0758	0.0562	212413	0.00638171	1364.25
Acute and subacute iridocyclitis	rs148692383	0.02414	1.43e-11	0.619	0.0916	212413	0.000214939	45.6653
Acute and subacute iridocyclitis	rs181316459	0.04747	8.99e-18	0.5732	0.0668	212413	0.00034652	73.6301
Acute and subacute iridocyclitis	rs2071543	0.1234	2.05e-27	0.4493	0.0414	212413	0.000554179	117.779
Acute and subacute iridocyclitis	rs2549803	0.3346	4.19e-12	-0.1943	0.028	212413	0.000226647	48.1532
Acute and subacute iridocyclitis	rs2621320	0.06198	2.29e-50	0.8727	0.0585	212413	0.0010466	222.543
Acute and subacute iridocyclitis	rs2927617	0.333	2.89e-12	-0.1966	0.0282	212413	0.000228764	48.6032
Acute and subacute iridocyclitis	rs2927617	0.333	2.89e-12	-0.1966	0.0282	212413	0.000228764	48.6032
Acute and subacute iridocyclitis	rs34166683	0.06369	4.99e-200	2.1914	0.0726	212413	0.00427101	911.1
Acute and subacute iridocyclitis	rs34166683	0.06369	4.99e-200	2.1914	0.0726	212413	0.00427101	911.1
Acute and subacute iridocyclitis	rs34302671	0.1105	4.34e-46	0.6308	0.0443	212413	0.000953631	202.755
Acute and subacute iridocyclitis	rs9264277	0.7298	4e-16	0.2481	0.0305	212413	0.000311414	66.1683
Ankylosing spondylitis	rs10807943	0.9365	4.1e-12	-0.5628	0.0812	166144	0.000289059	48.0387
Ankylosing spondylitis	rs112733823	0.2165	1.43e-14	0.36	0.0468	166144	0.00035602	59.1709
Ankylosing spondylitis	rs13033284	0.6277	9.67e-09	-0.2214	0.0386	166144	0.000197975	32.8984
Ankylosing spondylitis	rs16894011	0.07267	5.32e-125	2.1075	0.0886	166144	0.00339396	565.799
Ankylosing spondylitis	rs181316459	0.0472	1.02e-22	0.9847	0.1004	166144	0.000578635	96.1912
Ankylosing spondylitis	rs34982906	0.05278	3.82e-19	0.8211	0.0918	166144	0.000481297	80.0021
Ankylosing spondylitis	rs62394289	0.1376	1.9e-11	0.3738	0.0557	166144	0.000270998	45.0363
Ankylosing spondylitis	rs76644067	0.04745	9.44e-15	0.7328	0.0946	166144	0.000361033	60.0044
Ankylosing spondylitis	rs79693223	0.04504	3.36e-34	1.2953	0.1062	166144	0.000894578	148.76
Ankylosing spondylitis	rs9264277	0.7297	3.73e-31	0.5198	0.0448	166144	0.000809618	134.621
Ankylosing spondylitis	rs9265893	0.1772	1e-200	1.9426	0.0588	166144	0.00652655	1091.46
Ankylosing spondylitis	rs9265893	0.1772	1e-200	1.9426	0.0588	166144	0.00652655	1091.46
Ankylosing spondylitis	rs9378220	0.2269	1.97e-35	-0.6933	0.0558	166144	0.000928295	154.372
Ankylosing spondylitis	rs9391773	0.1285	1e-200	2.6349	0.0702	166144	0.00840819	1408.8
Ankylosing spondylitis	rs9391773	0.1285	1e-200	2.6349	0.0702	166144	0.00840819	1408.8
Spondyloarthritis	rs1065045	0.2723	4.78e-11	0.213	0.0324	201581	0.000214351	43.218
Spondyloarthritis	rs10807943	0.9373	1.49e-09	-0.3449	0.057	201581	0.000181597	36.6128
Spondyloarthritis	rs112733823	0.217	1.03e-11	0.2241	0.0329	201581	0.000230114	46.3968
Spondyloarthritis	rs12190850	0.1005	2.8e-23	0.4662	0.0469	201581	0.000489933	98.8086
Spondyloarthritis	rs181316459	0.04677	1.84e-16	0.563	0.0684	201581	0.000335977	67.7486
Spondyloarthritis	rs2621320	0.06197	7.78e-47	0.8559	0.0596	201581	0.00102202	206.229
Spondyloarthritis	rs28780091	0.09323	1.93e-30	0.5553	0.0484	201581	0.000652577	131.632
Spondyloarthritis	rs34166683	0.06369	1e-200	2.4658	0.0745	201581	0.00540505	1095.47
Spondyloarthritis	rs34166683	0.06369	1e-200	2.4658	0.0745	201581	0.00540505	1095.47
Spondyloarthritis	rs34668037	0.1106	2.24e-52	0.6915	0.0454	201581	0.00114954	231.99
Spondyloarthritis	rs76269511	0.1013	1e-200	1.9131	0.0512	201581	0.00687841	1396.15
Spondyloarthritis	rs9264277	0.7296	2.26e-20	0.2897	0.0313	201581	0.00042479	85.6651
Coxarthrosis	rs12209223	0.1356	3e-10	0.1447	0.023	157930	0.000250558	39.58
Coxarthrosis	rs1470185	0.7058	3.48e-10	-0.1094	0.0174	157930	0.000250244	39.5303
Coxarthrosis	rs2120250	0.3909	9.95e-10	-0.101	0.0165	157930	0.000237196	37.4688
Coxarthrosis	rs66989638	0.1865	4.68e-08	0.1111	0.0203	157930	0.000189622	29.9523
Coxarthrosis	rs74767794	0.3673	5.54e-09	-0.0959	0.0165	157930	0.000213851	33.7803
Juvenile rheuma	rs12209223	0.1356	3e-10	0.1447	0.023	147573	0.000268138	39.58
Juvenile rheuma	rs1470185	0.7058	3.48e-10	-0.1094	0.0174	147573	0.000267801	39.5303
Juvenile rheuma	rs2120250	0.3909	9.95e-10	-0.101	0.0165	147573	0.000253839	37.4687
Juvenile rheuma	rs66989638	0.1865	4.68e-08	0.1111	0.0203	147573	0.000202928	29.9523
Juvenile rheuma	rs74767794	0.3673	5.54e-09	-0.0959	0.0165	147573	0.000228856	33.7803
Systemic lupus erythematosus	rs41272536	0.03788	4.05e-10	1.1323	0.1811	213683	0.00018291	39.0915
Systemic lupus erythematosus	rs4713573	0.4006	4.6e-15	0.5276	0.0673	213683	0.000287531	61.4576
Systemic lupus erythematosus	rs9273324	0.1976	6e-15	0.6478	0.083	213683	0.000284992	60.9146
