# Supplementary material for: Causal relationship between several autoimmune diseases and renal malignancies: A two-sample mendelian randomization study
Source: PLoS One. 2024 Feb 29;19(2):e0297861. doi: 10.1371/journal.pone.0297861 (PMC10903885; doi:10.1371/journal.pone.0297861)
Supplement: S2 Table — (XLSX) [file pone.0297861.s006.xlsx]

## Sheet: Sheet1
SPN	exposure	outcome	chr	pos	beta.exposure	beta.outcome	eaf.exposure	eaf.outcome	se.outcome	pval.outcome	mr_keep
rs1042511	Acute and subacute iridocyclitis	Malignant neoplasm of kidney	6	33054413	0.1985	0.0243	0.2561	0.2561	0.0546	0.6561	TRUE
rs112733823	Acute and subacute iridocyclitis	Malignant neoplasm of kidney	6	30775277	0.1756	0.0304	0.2168	0.2168	0.0564	0.589599	TRUE
rs116234817	Acute and subacute iridocyclitis	Malignant neoplasm of kidney	6	31321364	2.0758	0.0106	0.08417	0.08426	0.0839	0.8995	TRUE
rs148692383	Acute and subacute iridocyclitis	Malignant neoplasm of kidney	6	25044164	0.619	-0.0707	0.02414	0.02413	0.1542	0.6466	TRUE
rs2071543	Acute and subacute iridocyclitis	Malignant neoplasm of kidney	6	32811629	0.4493	0.13	0.1234	0.1235	0.071	0.0669098	TRUE
rs2549803	Acute and subacute iridocyclitis	Malignant neoplasm of kidney	5	96174929	-0.1943	-0.0471	0.3346	0.3346	0.0489	0.336	TRUE
rs2621320	Acute and subacute iridocyclitis	Malignant neoplasm of kidney	6	32790940	0.8727	0.1732	0.06198	0.0619	0.0958	0.0707001	TRUE
rs2927617	Acute and subacute iridocyclitis	Malignant neoplasm of kidney	5	96197690	-0.1966	-0.0428	0.333	0.333	0.0492	0.3838	TRUE
rs34166683	Acute and subacute iridocyclitis	Malignant neoplasm of kidney	6	31308268	2.1914	0.2417	0.06369	0.06381	0.1089	0.02646	TRUE
rs34302671	Acute and subacute iridocyclitis	Malignant neoplasm of kidney	6	28454795	0.6308	0.0249	0.1105	0.1105	0.074	0.736999	TRUE
rs9264277	Acute and subacute iridocyclitis	Malignant neoplasm of kidney	6	31224667	0.2481	0.0239	0.7298	0.73	0.0524	0.6484	TRUE
rs10807943	Ankylosing spondylitis	Malignant neoplasm of kidney	6	5340664	-0.5628	-0.0699	0.9365	0.9368	0.0955	0.464	TRUE
rs112733823	Ankylosing spondylitis	Malignant neoplasm of kidney	7	30775277	0.36	0.0304	0.2165	0.2168	0.0564	0.589599	TRUE
rs13033284	Ankylosing spondylitis	Malignant neoplasm of kidney	2	62581573	-0.2214	0.0211	0.6277	0.6269	0.0477	0.6584	TRUE
rs34982906	Ankylosing spondylitis	Malignant neoplasm of kidney	6	24071028	0.8211	0.0332	0.05278	0.05282	0.1038	0.7491	TRUE
rs62394289	Ankylosing spondylitis	Malignant neoplasm of kidney	6	25848911	0.3738	-0.0033	0.1376	0.1375	0.0671	0.9608	TRUE
rs76644067	Ankylosing spondylitis	Malignant neoplasm of kidney	6	35741951	0.7328	-0.1093	0.04745	0.04762	0.1087	0.3147	TRUE
rs79693223	Ankylosing spondylitis	Malignant neoplasm of kidney	6	33901952	1.2953	0.1461	0.04504	0.04524	0.1143	0.2012	TRUE
rs9264277	Ankylosing spondylitis	Malignant neoplasm of kidney	6	31224667	0.5198	0.0239	0.7297	0.73	0.0524	0.6484	TRUE
rs9378220	Ankylosing spondylitis	Malignant neoplasm of kidney	6	30077135	-0.6933	-0.02	0.2269	0.2261	0.0654	0.7597	TRUE
rs9391773	Ankylosing spondylitis	Malignant neoplasm of kidney	6	31318585	2.6349	0.123	0.1285	0.1284	0.0687	0.0733601	TRUE
rs1065045	Spondyloarthritis	Malignant neoplasm of kidney	6	32611255	0.213	-0.1296	0.2723	0.2731	0.0553	0.01907	TRUE
rs10807943	Spondyloarthritis	Malignant neoplasm of kidney	7	5340664	-0.3449	-0.0699	0.9373	0.9368	0.0955	0.464	TRUE
rs112733823	Spondyloarthritis	Malignant neoplasm of kidney	6	30775277	0.2241	0.0304	0.217	0.2168	0.0564	0.589599	TRUE
rs2621320	Spondyloarthritis	Malignant neoplasm of kidney	6	32790940	0.8559	0.1732	0.06197	0.0619	0.0958	0.0707001	TRUE
rs28780091	Spondyloarthritis	Malignant neoplasm of kidney	6	30232538	0.5553	0.023	0.09323	0.09307	0.0793	0.7718	TRUE
rs34166683	Spondyloarthritis	Malignant neoplasm of kidney	6	31308268	2.4658	0.2417	0.06369	0.06381	0.1089	0.02646	TRUE
rs34668037	Spondyloarthritis	Malignant neoplasm of kidney	6	28480023	0.6915	0.0247	0.1106	0.1105	0.074	0.738501	TRUE
rs76269511	Spondyloarthritis	Malignant neoplasm of kidney	6	31290813	1.9131	0.0762	0.1013	0.1015	0.0762	0.3172	TRUE
rs9264277	Spondyloarthritis	Malignant neoplasm of kidney	6	31224667	0.2897	0.0239	0.7296	0.73	0.0524	0.6484	TRUE
rs12209223	Coxarthrosis	Malignant neoplasm of kidney	6	76164589	0.1447	-0.1102	0.1356	0.1349	0.0674	0.1018	TRUE
rs1470185	Coxarthrosis	Malignant neoplasm of kidney	9	119484379	-0.1094	0.0742	0.7058	0.7054	0.0509	0.1449	TRUE
rs2120250	Coxarthrosis	Malignant neoplasm of kidney	17	54852483	-0.101	0.0726	0.3909	0.3901	0.0481	0.1307	TRUE
rs66989638	Coxarthrosis	Malignant neoplasm of kidney	2	106689736	0.1111	-0.0675	0.1865	0.1866	0.0595	0.2567	TRUE
rs74767794	Coxarthrosis	Malignant neoplasm of kidney	1	184006128	-0.0959	0.0822	0.3673	0.3676	0.0478	0.0857097	TRUE
rs139416387	Juvenile rheuma	Malignant neoplasm of kidney	6	31213840	1.373	-0.0739	0.03749	0.03836	0.1211	0.5418	TRUE
rs17427599	Juvenile rheuma	Malignant neoplasm of kidney	6	32667364	0.823	-0.078	0.3754	0.3784	0.0587	0.1838	TRUE
rs5027914	Juvenile rheuma	Malignant neoplasm of kidney	6	29922215	0.4711	-0.0384	0.542	0.542	0.0479	0.4225	TRUE
rs9273131	Juvenile rheuma	Malignant neoplasm of kidney	6	32612793	0.6022	-0.1288	0.2797	0.2797	0.0551	0.01942	TRUE
rs41272536	Systemic lupus erythematosus	Malignant neoplasm of kidney	1	183440531	1.1323	-0.1411	0.03788	0.03782	0.1218	0.2467	TRUE
rs4713573	Systemic lupus erythematosus	Malignant neoplasm of kidney	6	32626984	0.5276	-0.0736	0.4006	0.401	0.0511	0.15	TRUE
rs9273324	Systemic lupus erythematosus	Malignant neoplasm of kidney	6	32623156	0.6478	-0.1003	0.1976	0.1982	0.0617	0.1041	TRUE
