# Supplementary material for: Causal relationship between several autoimmune diseases and renal malignancies: A two-sample mendelian randomization study
Source: PLoS One. 2024 Feb 29;19(2):e0297861. doi: 10.1371/journal.pone.0297861 (PMC10903885; doi:10.1371/journal.pone.0297861)
Supplement: S3 Table — (XLSX) [file pone.0297861.s007.xlsx]

## Sheet: Sheet1
Cochran's Q-test(FinnGen database)
exposure	outcome	method	Q	Q_pval
Acute and subacute iridocyclitis	Malignant neoplasm of kidney	MR Egger	7.38764	0.766879
Acute and subacute iridocyclitis	Malignant neoplasm of kidney	Inverse variance weighted	9.48035	0.661447
Ankylosing spondylitis	Malignant neoplasm of kidney	MR Egger	4.12217	0.966206
Ankylosing spondylitis	Malignant neoplasm of kidney	Inverse variance weighted	4.28683	0.977687
Spondyloarthritis	Malignant neoplasm of kidney	MR Egger	10.3279	0.324597
Spondyloarthritis	Malignant neoplasm of kidney	Inverse variance weighted	10.9315	0.36288
Coxarthrosis	Malignant neoplasm of kidney	MR Egger	0.130864	0.987892
Coxarthrosis	Malignant neoplasm of kidney	Inverse variance weighted	0.134698	0.997831
Juvenile rheuma	Malignant neoplasm of kidney	MR Egger	1.46002	0.481904
Juvenile rheuma	Malignant neoplasm of kidney	Inverse variance weighted	1.81817	0.610988
Systemic lupus erythematosus	Malignant neoplasm of kidney	MR Egger	0.0290686	0.864621
Systemic lupus erythematosus	Malignant neoplasm of kidney	Inverse variance weighted	0.0445264	0.977983
Horizontal pleiotropy test(FinnGen database)
exposure	outcome	egger_intercept	se	pval
Acute and subacute iridocyclitis	Malignant neoplasm of kidney	0.0351986	0.0243316	0.175892
Ankylosing spondylitis	Malignant neoplasm of kidney	-0.0121955	0.030055	0.69269
Spondyloarthritis	Malignant neoplasm of kidney	-0.0243407	0.0335619	0.486728
Coxarthrosis	Malignant neoplasm of kidney	-0.010952	0.176876	0.954522
Juvenile rheuma	Malignant neoplasm of kidney	-0.0540761	0.0903591	0.610284
Systemic lupus erythematosus	Malignant neoplasm of kidney	-0.0176491	0.141954	0.921254
