# Supplementary material for: Causal relationship between several autoimmune diseases and renal malignancies: A two-sample mendelian randomization study
Source: PLoS One. 2024 Feb 29;19(2):e0297861. doi: 10.1371/journal.pone.0297861 (PMC10903885; doi:10.1371/journal.pone.0297861)
Supplement: S4 Table — (XLSX) [file pone.0297861.s008.xlsx]

## Sheet: Sheet2
FinnGen database
Expoure	Method	P	OR(95%CI)
Acute and subacute iridocyclitis	Simple mode	0.0806	1.1660(0.9958~1.3652)
Acute and subacute iridocyclitis	Weighted mode	0.2842	1.0396(0.9713~1.1127)
Ankylosing spondylitis	Simple mode	0.1422	1.048(0,9884~1.1112)
Ankylosing spondylitis	Weighted mode	0.018	1.0501(1.0140~1.0874)
Spondyloarthritis	Simple mode	0.2453	1.0677(0.9622~1.1846)
Spondyloarthritis	Weighted mode	0.085	1.0606(0.9985~1.1264)
Coxarthrosis	Simple mode	0.1099	0.489(0.2467~0.9696)
Coxarthrosis	Weighted mode	0.0905	0.489(0.2601~0.9194)
Juvenile rheuma	Simple mode	0.3069	0.9219(0.8098~1.0496)
Juvenile rheuma	Weighted mode	0.2811	0.9184(0.8086~1.0430)
Systemic lupus erythematosus	Simple mode	0.1977	0.8703(0.7429~1.0043)
Systemic lupus erythematosus	Weighted mode	0.213	0.8672(0.7429~1.0124)
